# Supplementary material for: Molecular and metabolomic effects of voluntary running wheel activity on skeletal muscle in late middle-aged rats
Source: Physiol Rep. 2015 Feb 25;3(2):e12319. doi: 10.14814/phy2.12319 (PMC4393218; doi:10.14814/phy2.12319)
Supplement: Supplementary file 1 — Table S1. Metabolomics: Relative ratios of plantaris and soleus muscle biochemicals from 18- to 19-month-old SD rats with 8 weeks of voluntary running wheel access (RW+) or no access (RW−). [file phy20003-e12319-sd1.xlsx]

## Sheet: Pathway Heat Map
	Table S1. Relative ratios of plantaris and soleus muscle biochemicals from 18- to 19-month-old SD rats with 8 weeks of voluntary running wheel access (RW+) or no access (RW-). Green and red shading indicate statistically significant (P < 0.05) decreases or increases in fold of change, respectively. Pink and light green shading indicate a trend (0.1 > P > 0.5) for increases or decreases, respectiv…
	Plantaris & Soleus				Fold of change			Statistical Value					% Filled values
					Plantaris	Soleus		Plantaris		Soleus			Plantaris		Soleus
	Super Pathway	Pathway	Biochemical		RW+ vs. RW-	RW+ vs. RW-		RW+ vs. RW-		RW+ vs. RW-			RW-	RW+	RW-	RW+
				X			X	P-VALUE	Q-VALUE	P-VALUE	Q-VALUE	X
	Amino acid	Glycine, serine and threonine metabolism	glycine		1.1	1.14		0.4912	0.686	0.1278	0.2605		100	100	100	100
			sarcosine (N-Methylglycine)		1.17	1.15		0.085	0.1933	0.046	0.1176		100	100	100	100
			serine		1.03	1.15		0.6633	0.8197	0.0962	0.212		100	100	100	100
			threonine		0.98	0.99		0.8679	0.9347	0.8809	0.9415		100	100	100	100
			N-acetylthreonine		1.01	0.97		0.8917	0.9476	0.7298	0.8617		100	100	100	89
			betaine		1.05	1.14		0.5397	0.7275	0.1043	0.2254		100	100	100	100
		Alanine and aspartate metabolism	aspartate		0.99	0.98		0.9929	0.9979	0.8957	0.9493		100	100	100	100
			beta-alanine		1.1	1.28		0.8266	0.9161	0.0243	0.0695		100	100	100	100
			alanine		1.11	1.06		0.2739	0.4669	0.3196	0.5159		100	100	100	100
			N-acetylaspartate (NAA)		1.57	0.91		0.2026	0.3751	0.6846	0.8307		100	100	100	100
		Glutamate metabolism	glutamate		1.13	1.12		0.4076	0.6028	0.0327	0.0884		100	100	100	100
			glutamine		0.98	1.02		0.8872	0.9452	0.5417	0.7288		100	100	100	100
			pyroglutamine		0.52	0.45		0.0195	0.058	0.0185	0.0557		100	100	100	100
			N-acetyl-aspartyl-glutamate (NAAG)		1.43	0.98		0.1856	0.3504	0.8436	0.9237		100	100	100	100
		Histidine metabolism	histidine		0.92	0.95		0.0961	0.212	0.3271	0.5231		100	100	100	100
			trans-urocanate		0.75	0.82		0.225	0.4043	0.3964	0.5941		100	100	100	89
			3-methylhistidine		1.02	0.82		0.6788	0.8288	0.7984	0.9		100	100	100	100
			histamine		1.02	1.02		0.7859	0.8907	0.7343	0.8634		100	100	100	100
			imidazole propionate		<RT	0.73		n/a	n/a	0.0698	0.1645		88	67	100	78
		Lysine metabolism	lysine		0.94	0.94		0.4622	0.6594	0.5019	0.696		100	100	100	100
			pipecolate		0.82	0.91		0.7216	0.8561	0.9006	0.9509		100	100	100	100
			N6-acetyllysine		0.96	1.05		0.7482	0.8685	0.601	0.7732		88	100	100	100
		Phenylalanine & tyrosine metabolism	phenylalanine		0.91	1.02		0.3878	0.5848	0.7417	0.865		100	100	100	100
			tyrosine		1.03	1.08		0.5833	0.7607	0.1554	0.3055		100	100	100	100
			3-(4-hydroxyphenyl)lactate		1.11	0.9		0.1634	0.3173	0.3276	0.5231		100	100	100	100
			phenylacetylglycine		0.75	0.69		0.8351	0.9214	0.5001	0.694		75	89	100	100
			phenol sulfate		0.74	0.57		0.8321	0.9197	0.2997	0.4952		100	100	100	100
		Tryptophan metabolism	kynurenate		<RT	0.79		n/a	n/a	0.1666	0.3222		63	44	100	89
			kynurenine		0.98	0.95		0.9656	0.9847	0.5216	0.712		100	100	100	100
			tryptophan		0.97	1.01		0.8769	0.9399	0.738	0.8642		100	100	100	100
			C-glycosyltryptophan		0.93	0.94		0.6331	0.7963	0.4103	0.6058		100	100	100	100
			3-indoxyl sulfate		0.65	0.65		0.6724	0.8248	0.5146	0.7078		100	100	100	100
		Valine, leucine and isoleucine metabolism	isoleucine		0.91	0.97		0.2464	0.4353	0.5789	0.759		100	100	100	100
			leucine		0.91	1.01		0.2338	0.4172	1	1		100	100	100	100
			valine		0.91	1		0.1224	0.2537	0.8767	0.9399		100	100	100	100
			isobutyrylcarnitine		0.9	0.79		0.5858	0.7628	0.3576	0.554		100	100	100	100
			2-methylbutyrylcarnitine (C5)		0.95	0.84		0.9951	0.9987	0.2786	0.4726		100	100	100	100
			isovalerylcarnitine		0.99	0.94		0.551	0.7384	0.6623	0.8195		100	100	100	89
			hydroxyisovaleroyl carnitine		1.14	1.08		0.1783	0.3388	0.4103	0.6058		100	100	100	100
		Cysteine, methionine, SAM, taurine metabolism	cysteine		1.19	0.97		0.2916	0.485	0.8801	0.9415		100	100	100	100
			methionine sulfoxide		0.99	0.97		0.9536	0.9776	0.7548	0.8735		100	89	100	89
			hypotaurine		0.79	1.11		0.2261	0.406	0.6206	0.788		100	100	100	100
			taurine		0.94	0.95		0.4031	0.5995	0.4259	0.6193		100	100	100	100
			S-adenosylhomocysteine (SAH)		1.09	0.91		0.4244	0.6179	0.6011	0.7732		100	100	100	100
			methionine		0.9	1.01		0.2761	0.469	0.8507	0.926		100	100	100	100
			N-acetylmethionine		0.75	0.85		0.0263	0.0742	0.236	0.4207		100	100	100	100
		Urea cycle; arginine-, proline-, metabolism	dimethylarginine (SDMA + ADMA)		low	0.89		<0.1	<0.1	0.7604	0.8761		63	33	100	100
			arginine		0.91	0.92		0.2964	0.4906	0.2719	0.4651		100	100	100	100
			ornithine		1	1.02		0.9776	0.9907	0.7858	0.8907		100	100	100	100
			urea		0.9	0.82		0.9024	0.9512	0.5723	0.7537		100	100	100	100
			proline		1.04	1.06		0.4387	0.635	0.2178	0.395		100	100	100	100
			citrulline		0.91	0.97		0.5361	0.7258	0.9817	0.9932		100	100	100	100
			trans-4-hydroxyproline		1.11	1.12		0.4251	0.6185	0.3059	0.5004		100	100	100	100
		Creatine metabolism	creatine		1.04	1.03		0.133	0.269	0.2603	0.4493		100	100	100	100
			creatinine		1.01	1.03		0.8427	0.9237	0.5916	0.764		100	100	100	100
		Butanoate metabolism	2-aminobutyrate		0.86	0.83		0.9211	0.9608	0.5894	0.7632		100	100	100	100
		Polyamine metabolism	5-methylthioadenosine (MTA)		1.11	1.06		0.2963	0.4906	0.3636	0.5573		100	100	100	100
			spermidine		1.01	1.09		0.8433	0.9237	0.328	0.5233		100	100	100	100
		Guanidino and acetamido metabolism	4-guanidinobutanoate		1.12	0.64		0.7787	0.8871	0.2483	0.4376		88	89	100	100
		Glutathione metabolism	glutathione, reduced (GSH)		1.06	1.06		0.6718	0.8248	0.5649	0.7484		100	100	100	100
			5-oxoproline		0.95	1		0.6847	0.8307	0.9028	0.9512		100	100	100	100
			glutathione, oxidized (GSSG)		1.01	0.99		0.7762	0.8854	0.9971	0.9991		100	100	100	100
			cysteine-glutathione disulfide		0.96	1		0.8222	0.9139	0.9368	0.9684		100	100	100	100
			ophthalmate		0.88	0.94		0.9014	0.9512	0.8942	0.9492		100	100	100	100
			S-lactoylglutathione		1.04	1.22		0.3637	0.5573	0.8823	0.9421		100	100	100	100
	Peptide	Dipeptide	glycylvaline		0.97	1.16		0.8763	0.9399	0.3639	0.5573		100	100	100	100
			glycylproline		1.01	0.99		0.9185	0.959	0.9738	0.9897		100	100	100	100
			glycylisoleucine		<RT	0.9		n/a	n/a	0.7688	0.8795		50	89	75	78
			glycylleucine		0.92	1.04		0.45	0.6458	0.5207	0.7117		100	100	100	100
			alanylleucine		0.91	1.39		0.7796	0.8871	0.1332	0.2691		100	100	88	100
			asparagylleucine		0.84	0.96		0.2187	0.3959	0.5814	0.7596		88	67	100	67
			asparagylvaline		1.09	1.16		0.4173	0.6126	0.1353	0.2725		100	100	100	100
			alanyltyrosine		0.91	1.19		0.4548	0.6521	0.0846	0.1929		88	100	88	100
			prolylleucine		0.84	1.05		0.0303	0.0835	0.523	0.7134		100	100	100	100
			isoleucylleucine		0.8	0.91		0.3312	0.5274	0.8672	0.9346		100	89	100	100
			histidylleucine		0.93	1.28		0.5387	0.7268	0.0569	0.1407		100	100	100	100
			histidylisoleucine		0.75	1.15		0.0519	0.13	0.074	0.1726		100	100	100	100
			isoleucylglycine		0.99	1.19		0.9363	0.9684	0.1209	0.2509		100	100	100	100
			leucylglycine		1.05	<RT		0.8592	0.9305	n/a	n/a		75	78	63	78
			serylleucine		0.87	1		0.2555	0.4462	0.7342	0.8634		100	100	100	100
			serylphenyalanine		1.08	1.09		0.6109	0.7791	0.4772	0.6741		100	89	100	100
			prolyltryptophan		1.07	1.12		0.475	0.6724	0.3273	0.5231		100	100	100	100
		Dipeptide derivative	carnosine		1.04	1.1		0.6487	0.8097	0.0738	0.1721		100	100	100	100
			N-acetylcarnosine		0.98	1.11		0.8233	0.9139	0.2522	0.4429		100	100	100	100
			anserine		1.04	0.99		0.2431	0.4299	0.5271	0.7169		100	100	100	100
		gamma-glutamyl	gamma-glutamylleucine		0.98	0.99		0.8532	0.9269	0.8228	0.9139		88	78	100	100
	Carbohydrate	Aminosugars metabolism	erythronate		0.65	0.61		0.7126	0.85	0.4139	0.6099		100	100	100	100
			N-acetylneuraminate		0.93	1.08		0.5688	0.7507	0.2849	0.4791		100	100	100	100
		Fructose, mannose, galactose, starch, and sucrose metabolism	fructose		1.28	0.97		0.2087	0.3835	0.9509	0.9776		100	100	100	100
			galactitol (dulcitol)		1.15	1.09		0.1573	0.3082	0.6769	0.8284		100	100	100	100
			maltose		0.73	1.04		0.1524	0.3014	0.9264	0.9634		100	100	100	100
			mannitol		1.06	1.05		0.5763	0.7574	0.4874	0.6821		100	100	100	100
			mannose		0.9	0.95		0.5164	0.7084	0.7296	0.8617		100	100	100	100
			mannose-6-phosphate		0.75	0.94		0.2154	0.3925	0.5864	0.7631		100	100	100	100
			sorbitol		1.23	1.21		0.3491	0.5472	0.3131	0.5083		100	100	100	100
			maltotriose		0.55	1.09		0.0607	0.1477	0.5458	0.7327		100	100	100	100
			maltopentaose		0.63	0.95		0.0954	0.2108	0.6112	0.7791		100	100	100	100
			maltohexaose		<RT	0.91		n/a	n/a	0.3661	0.5598		88	67	100	100
		Oligosaccharide	maltotetraose		0.7	0.98		0.1277	0.2605	0.7458	0.8677		100	100	100	100
		Glycolysis, gluconeogenesis, pyruvate metabolism	1,5-anhydroglucitol (1,5-AG)		0.72	0.72		0.2898	0.484	0.1624	0.3159		100	100	100	100
			glycerate		0.92	1.02		0.6304	0.7949	0.7208	0.8557		100	100	100	100
			glucose-6-phosphate (G6P)		0.76	0.94		0.2204	0.3975	0.5871	0.7631		100	100	100	100
			glucose 1-phosphate		0.74	0.97		0.1653	0.3205	0.9636	0.9839		100	100	100	100
			glucose		0.89	1		0.2597	0.4492	0.9042	0.9522		100	100	100	100
			fructose-6-phosphate		0.75	0.96		0.2016	0.3739	0.8287	0.9173		100	100	100	100
			Isobar: fructose 1,6-diphosphate, glucose 1,6-diphosphate, myo-inositol 1,4 or 1,3-diphosphate		1.71	1.74		0.3544	0.5512	0.3025	0.4982		100	100	88	100
			2-phosphoglycerate		1.06	1.11		0.5564	0.7408	0.4225	0.6166		100	100	100	100
			3-phosphoglycerate		1.07	1.09		0.4592	0.656	0.4776	0.6741		100	100	100	100
			phosphoenolpyruvate (PEP)		1.05	1.08		0.5805	0.7596	0.4764	0.6735		100	100	100	100
			pyruvate		1.02	1.12		0.7557	0.8739	0.5205	0.7117		100	100	100	100
			lactate		1.05	1.11		0.3001	0.4954	0.1235	0.2542		100	100	100	100
		Nucleotide sugars, pentose metabolism	sedoheptulose-7-phosphate		0.59	0.88		0.2894	0.4838	0.5057	0.6999		100	89	100	100
			ribose		0.77	0.91		0.1459	0.2906	0.9123	0.9556		100	100	100	100
			ribose 5-phosphate		0.96	0.87		0.985	0.9941	0.4481	0.644		100	100	100	100
			ribose 1-phosphate		1.75	<RT		0.0193	0.0576	n/a	n/a		75	100	88	56
			ribulose		0.72	1.08		0.133	0.269	0.6827	0.8293		100	89	100	100
			Isobar: ribulose 5-phosphate, xylulose 5-phosphate		0.79	0.9		0.123	0.2539	0.3403	0.5385		100	100	100	100
	Energy	Krebs cycle	citrate		1.03	0.76		0.5186	0.7103	0.1535	0.3027		100	100	100	100
			succinylcarnitine		1.17	1.06		0.106	0.2274	0.5298	0.7192		100	100	100	100
			fumarate		1.21	0.88		0.2687	0.4615	0.3129	0.5083		100	100	100	100
			malate		1.11	0.98		0.33	0.526	0.9112	0.9556		100	100	100	100
		Oxidative phosphorylation	phosphate		1.06	1		0.1199	0.2496	0.9861	0.9941		100	100	100	100
	Lipid	Essential fatty acid	linoleate (18:2n6)		0.85	0.96		0.1181	0.2471	0.546	0.7327		100	100	100	100
			linolenate [alpha or gamma; (18:3n3 or 6)]		0.67	0.83		0.0148	0.0462	0.2099	0.3852		100	100	100	100
			dihomo-linolenate (20:3n3 or n6)		0.83	0.91		0.1009	0.2199	0.4047	0.6012		100	100	100	100
			eicosapentaenoate (EPA; 20:5n3)		0.67	0.77		0.004	0.0151	0.0576	0.1417		100	100	100	100
			docosapentaenoate (n3 DPA; 22:5n3)		0.93	0.93		0.4051	0.6013	0.5505	0.7382		100	100	100	100
			docosapentaenoate (n6 DPA; 22:5n6)		0.99	0.85		0.9841	0.9941	0.1233	0.2542		100	100	100	100
			docosahexaenoate (DHA; 22:6n3)		0.94	0.92		0.3829	0.5787	0.3894	0.5858		100	100	100	100
		Medium chain fatty acid	caproate (6:0)		<RT	1.02		n/a	n/a	0.7677	0.8795		63	44	88	89
			caprate (10:0)		0.87	0.9		0.1158	0.2438	0.1347	0.2719		100	100	100	100
		Long chain fatty acid	myristate (14:0)		0.69	0.77		0.0062	0.022	0.062	0.1503		100	100	100	100
			myristoleate (14:1n5)		0.46	0.61		0.0002	0.0011	0.0069	0.0242		100	100	100	100
			pentadecanoate (15:0)		0.8	0.93		0.3431	0.5414	0.2638	0.4541		88	100	100	100
			palmitate (16:0)		0.82	0.87		0.031	0.0848	0.0996	0.2185		100	100	100	100
			palmitoleate (16:1n7)		0.52	0.65		0.0012	0.0052	0.0257	0.0728		100	100	100	100
			margarate (17:0)		1.03	1.04		0.9917	0.9972	0.7031	0.8422		100	100	100	100
			10-heptadecenoate (17:1n7)		0.86	0.88		0.1987	0.3702	0.3276	0.5231		100	100	100	100
			oleate (18:1n9)		0.77	0.84		0.0877	0.1983	0.2104	0.3855		100	100	100	100
			cis-vaccenate (18:1n7)		0.78	0.84		0.0329	0.0887	0.2015	0.3739		100	100	100	100
			nonadecanoate (19:0)		1.01	1.14		0.9539	0.9776	0.0801	0.1845		100	100	100	100
			10-nonadecenoate (19:1n9)		0.79	0.92		0.0941	0.2086	0.5165	0.7084		100	100	100	100
			eicosenoate (20:1n9 or 11)		0.73	0.85		0.0354	0.0947	0.3056	0.5004		100	100	100	100
			dihomo-linoleate (20:2n6)		0.89	0.92		0.281	0.4757	0.6344	0.7974		100	100	100	100
			eicosatrienoate (20:3n9)		0.62	0.68		0.0065	0.023	0.0027	0.0107		100	100	100	100
			arachidonate (20:4n6)		0.89	0.95		0.2079	0.3829	0.5191	0.7105		100	100	100	100
			adrenate (22:4n6)		0.96	0.98		0.6712	0.8248	0.7997	0.9003		100	100	100	100
		Fatty acid, monohydroxy	4-hydroxybutyrate (GHB)		1.1	0.92		0.7793	0.8871	0.6331	0.7963		88	100	100	100
			13-HODE + 9-HODE		0.65	0.96		0.0684	0.1616	0.7363	0.8638		100	100	100	100
		Fatty acid, dicarboxylate	2-hydroxyglutarate		1.2	1.16		0.3104	0.5056	0.2628	0.453		100	100	100	100
			azelate (nonanedioate)		0.82	1.27		0.2752	0.4683	0.731	0.8621		100	100	100	100
		Fatty acid, branched	15-methylpalmitate (isobar with 2-methylpalmitate)		0.78	0.93		0.0113	0.0367	0.5578	0.7408		100	100	100	100
			17-methylstearate		0.81	0.94		0.1587	0.3096	0.5112	0.7055		100	100	100	100
		Fatty acid metabolism (also BCAA metabolism)	propionylcarnitine		1.08	1.06		0.2063	0.3811	0.6241	0.79		100	100	100	100
			butyrylcarnitine		0.93	1.48		0.6161	0.7829	0.8425	0.9237		100	100	100	100
			hydroxybutyrylcarnitine		1.01	0.86		0.6938	0.8366	0.3117	0.5074		100	100	100	100
		Fatty acid metabolism	valerylcarnitine		1.02	1.06		0.8204	0.9139	0.8472	0.925		88	100	100	78
		Fatty acid synthesis	malonylcarnitine		0.99	0.91		0.8228	0.9139	0.2726	0.4655		100	100	100	100
		Carnitine metabolism	deoxycarnitine		0.95	1.13		0.4986	0.6924	0.0845	0.1929		100	100	100	100
			carnitine		1.08	1.01		0.1055	0.2273	0.7476	0.8682		100	100	100	100
			3-dehydrocarnitine		1.97	1.95		0.0024	0.0097	0.0054	0.0195		100	100	100	100
			acetylcarnitine		1.03	1.23		0.6044	0.7759	0.0049	0.0178		100	100	100	100
			hexanoylcarnitine		1.05	0.99		0.5785	0.759	0.8047	0.9039		100	100	100	100
			octanoylcarnitine		1.11	0.93		0.3524	0.5494	0.8495	0.9259		100	100	100	89
			myristoylcarnitine		1.86	<RT		0.0845	0.1929	n/a	n/a		100	100	63	100
			palmitoylcarnitine		2.11	1.35		0.0644	0.1545	0.487	0.682		100	100	100	100
			stearoylcarnitine		2	<RT		0.0727	0.1701	n/a	n/a		100	100	75	56
			oleoylcarnitine		2.39	<RT		0.0504	0.1273	n/a	n/a		100	100	75	67
		Bile acid metabolism	cholate		0.9	0.94		0.579	0.759	0.54	0.7275		100	89	100	89
		Glycerolipid metabolism	ethanolamine		0.9	1.15		0.4239	0.6176	0.18	0.3414		100	100	100	100
			phosphoethanolamine		0.98	0.9		0.7685	0.8795	0.5045	0.6991		100	100	100	100
			glycerol		0.98	0.95		0.6317	0.7956	0.2721	0.4651		100	100	100	100
			glycerol 3-phosphate (G3P)		0.97	1.09		0.8706	0.9366	0.3036	0.4983		100	100	100	100
			glycerophosphorylcholine (GPC)		1.07	1.11		0.6827	0.8293	0.4019	0.5995		100	100	100	100
		Inositol metabolism	myo-inositol		1.14	0.97		0.3503	0.5479	0.5973	0.7697		100	100	100	100
			inositol 1-phosphate (I1P)		0.92	1.07		0.5057	0.6999	0.3276	0.5231		100	100	100	100
			scyllo-inositol		<RT	1.9		n/a	n/a	0.0064	0.0227		63	100	100	100
		Ketone bodies	3-hydroxybutyrate (BHBA)		0.97	0.92		0.5847	0.762	0.3736	0.5681		100	100	100	100
			1,2-propanediol		1.8	2.17		0.0172	0.0522	0.0433	0.1123		100	100	100	100
		Lysolipid	1-palmitoylglycerophosphoethanolamine		1.06	0.84		0.5572	0.7408	0.3798	0.5754		100	100	100	100
			2-palmitoylglycerophosphoethanolamine		1.05	0.81		0.6257	0.7915	0.0465	0.1187		100	100	100	100
			1-stearoylglycerophosphoethanolamine		0.95	0.93		0.843	0.9237	0.8953	0.9493		100	100	100	100
			1-oleoylglycerophosphoethanolamine		1.13	0.95		0.4178	0.6128	0.7665	0.879		100	100	100	100
			2-oleoylglycerophosphoethanolamine		1.43	0.97		0.1285	0.2618	0.8451	0.9242		100	100	100	100
			1-linoleoylglycerophosphoethanolamine		1.02	0.93		0.6269	0.7925	0.6821	0.8293		100	100	100	100
			2-linoleoylglycerophosphoethanolamine		1.09	0.97		0.513	0.7071	0.735	0.8635		100	100	100	100
			1-arachidonoylglycerophosphoethanolamine		0.84	1.05		0.1405	0.2812	0.6802	0.8293		100	100	100	100
			2-arachidonoylglycerophosphoethanolamine		1.24	1.53		0.1385	0.2779	0.1549	0.3049		100	100	100	100
			2-docosapentaenoylglycerophosphoethanolamine		1.83	2.65		0.042	0.1094	0.0684	0.1616		88	100	88	89
			1-docosahexaenoylglycerophosphoethanolamine		1.01	1.04		0.7451	0.8674	0.677	0.8284		100	100	100	100
			2-docosahexaenoylglycerophosphoethanolamine		1.53	2.11		0.0446	0.1152	0.1733	0.3307		100	100	100	100
			1-palmitoylglycerophosphocholine		2.17	1.74		0.0539	0.1345	0.3162	0.5117		100	100	100	100
			2-palmitoylglycerophosphocholine		1.79	1.7		0.0682	0.1615	0.1065	0.228		88	100	88	89
			1-stearoylglycerophosphocholine		1.85	1.65		0.107	0.2288	0.2	0.3719		100	100	100	100
			1-oleoylglycerophosphocholine		1.86	1.58		0.1026	0.223	0.4734	0.6716		100	100	100	100
			2-oleoylglycerophosphocholine		2.77	1.67		0.0183	0.0553	0.1085	0.2315		100	100	88	100
			1-linoleoylglycerophosphocholine		1.89	1.86		0.0571	0.1408	0.2781	0.4721		100	100	100	100
			2-linoleoylglycerophosphocholine		1.76	2.15		0.0261	0.0737	0.2603	0.4493		100	100	100	100
			1-arachidonoylglycerophosphocholine		0.97	1.07		0.8599	0.9307	0.4489	0.6446		100	100	100	100
			2-arachidonoylglycerophosphocholine		1.4	2.3		0.1569	0.3079	0.1351	0.2724		100	100	100	100
			2-docosapentaenoylglycerophosphocholine		1.64	<RT		0.0483	0.1229	n/a	n/a		88	100	25	44
			2-docosahexaenoylglycerophosphocholine		1.51	1.3		0.0455	0.1168	0.1911	0.3589		100	100	100	100
			1-stearoylglycerophosphoinositol		0.88	0.87		0.6303	0.7949	0.611	0.7791		100	100	100	100
			1-arachidonoylglycerophosphoinositol		1.43	1.15		0.0236	0.068	0.2142	0.3907		88	100	100	100
			2-arachidonoylglycerophosphoinositol		1.18	1.24		0.788	0.8917	0.2024	0.375		100	78	100	100
			1-palmitoylplasmenylethanolamine		1.14	0.99		0.4164	0.6117	0.8667	0.9346		100	100	100	100
		Monoacylglycerol	2-palmitoylglycerol (2-monopalmitin)		0.84	<RT		0.2604	0.4493	n/a	n/a		100	78	50	44
			1-stearoylglycerol (1-monostearin)		1	1.08		0.7196	0.8553	0.2877	0.4825		100	100	100	100
			1-oleoylglycerol (1-monoolein)		0.9	0.72		0.7037	0.8424	0.1579	0.3085		75	89	100	78
			1-linoleoylglycerol (1-monolinolein)		0.84	0.96		0.1132	0.239	0.8151	0.911		100	100	100	100
			2-linoleoylglycerol (2-monolinolein)		0.91	0.96		0.4008	0.5984	0.7231	0.8569		100	100	100	100
		Diacylglycerol	1,2-dipalmitoylglycerol		0.93	<RT		0.7995	0.9003	n/a	n/a		88	78	100	22
		Sphingolipid	sphingosine		1.26	1.7		0.2508	0.4408	0.1246	0.2559		100	100	100	100
			palmitoyl sphingomyelin		0.96	0.95		0.84	0.9232	0.6949	0.8375		100	100	100	100
			stearoyl sphingomyelin		1.07	1		0.37	0.5635	0.9775	0.9907		100	100	100	100
		Sterol/Steroid	squalene		1.53	1.45		0.024	0.069	0.1	0.2188		100	100	100	100
			cholesterol		1.1	1.01		0.4435	0.638	0.9066	0.9532		100	100	100	100
			dihydrocholesterol		1.12	1.03		0.5387	0.7268	0.8109	0.9078		100	100	100	100
			7-beta-hydroxycholesterol		1.05	<RT		0.9667	0.985	n/a	n/a		75	78	38	56
			beta-sitosterol		0.78	1.07		0.1968	0.3677	0.7605	0.8761		88	89	88	89
			campesterol		1.05	0.86		0.6917	0.8351	0.1226	0.2537		100	100	100	89
	Nucleotide	Purine metabolism, (hypo)xanthine/inosine containing	xanthine		0.9	0.99		0.2109	0.3856	0.9488	0.9772		100	100	100	100
			xanthosine		<RT	0.86		n/a	n/a	0.3006	0.4959		50	44	100	100
			hypoxanthine		0.93	0.99		0.3998	0.5975	0.8034	0.9031		100	100	100	100
			inosine		0.98	1		0.6211	0.7882	0.9588	0.9795		100	100	100	100
			inosine 5'-monophosphate (IMP)		1.42	0.93		0.2376	0.4233	0.9111	0.9556		100	100	100	89
		Purine metabolism, adenine containing	adenine		1.13	1.05		0.3411	0.5393	0.6705	0.8248		100	100	100	100
			adenosine 2'-monophosphate (2'-AMP)		0.84	0.97		0.084	0.1925	0.8307	0.9186		100	100	100	100
			adenosine 3'-monophosphate (3'-AMP)		<RT	1.08		n/a	n/a	0.6809	0.8293		88	67	100	100
			adenosine 5'-monophosphate (AMP)		0.99	0.91		0.9659	0.9847	0.5408	0.7281		100	100	100	100
			adenosine 5'-diphosphate (ADP)		1.16	1.34		0.5579	0.7408	0.6024	0.7744		100	100	100	100
		Purine metabolism, guanine containing	guanosine		1	1.1		0.9279	0.9638	0.3889	0.5856		100	100	100	100
			guanosine 5'- monophosphate (5'-GMP)		1.24	0.96		0.4396	0.6351	0.8281	0.9172		100	100	75	78
		Purine metabolism, urate metabolism	urate		0.99	1		0.9492	0.9772	0.8986	0.9506		100	100	100	100
			allantoin		0.78	0.75		0.6862	0.8315	0.7231	0.8569		100	100	100	100
		Pyrimidine metabolism, cytidine containing	cytidine		0.84	1.01		0.167	0.3222	0.9196	0.9597		100	100	100	100
			5-methylcytidine		1.17	0.96		0.1162	0.2445	0.652	0.8118		100	100	100	100
			cytidine 5'-monophosphate (5'-CMP)		1.18	1.06		0.3173	0.5128	0.6076	0.7776		100	100	100	100
			2'-deoxycytidine		0.87	0.94		0.1245	0.2559	0.3571	0.5537		100	100	100	100
		Pyrimidine metabolism, uracil containing	uracil		0.87	0.94		0.1142	0.2408	0.604	0.7759		100	100	100	100
			uridine		1.02	1.05		0.4928	0.6873	0.0722	0.1693		100	100	100	100
			pseudouridine		0.73	0.69		0.8187	0.9139	0.6588	0.8182		75	78	100	100
		Purine and pyrimidine metabolism	methylphosphate		0.92	1.07		0.2751	0.4683	0.2915	0.485		100	100	100	100
	Cofactors and vitamins	Ascorbate and aldarate metabolism	ascorbate (Vitamin C)		1.05	0.97		0.6509	0.8118	0.8844	0.9432		100	100	100	100
		Hemoglobin and porphyrin metabolism	heme		1.97	<RT		0.0448	0.1157	n/a	n/a		100	100	63	89
		Nicotinate and nicotinamide metabolism	nicotinamide		1.03	1.04		0.5668	0.7499	0.4928	0.6873		100	100	100	100
			nicotinamide adenine dinucleotide (NAD+)		0.86	1.06		0.6737	0.826	0.5326	0.7219		100	100	88	100
		Pantothenate and CoA metabolism	pantothenate		0.89	0.9		0.4794	0.6753	0.7029	0.8422		100	100	100	100
			phosphopantetheine		1.03	1.04		0.6241	0.79	0.6368	0.7999		100	100	100	100
			coenzyme A		1.15	1.04		0.2714	0.4647	0.9708	0.9877		100	100	100	100
			3'-dephosphocoenzyme A		0.99	1.02		0.8658	0.9346	0.8375	0.9227		100	100	100	100
			acetyl CoA		1.04	1.02		0.847	0.925	0.8381	0.9227		100	100	100	100
			3-hydroxybutyryl CoA		1.06	0.99		0.728	0.8611	0.689	0.8329		75	89	100	89
		Riboflavin metabolism	flavin adenine dinucleotide (FAD)		0.93	1		0.542	0.7288	0.8383	0.9227		100	100	100	100
			riboflavin (Vitamin B2)		0.91	0.93		0.608	0.7776	0.558	0.7408		100	78	100	100
		Tocopherol metabolism	alpha-tocopherol		0.83	1.06		0.1714	0.3277	0.6085	0.7777		100	100	100	100
	Xenobiotics	Benzoate metabolism	hippurate		0.74	0.64		0.5063	0.7003	0.1456	0.2906		100	100	100	100
			benzoate		1.19	1.05		0.0103	0.0342	0.5813	0.7596		100	100	100	100
		Chemical	glycerol 2-phosphate		1.16	0.96		0.1122	0.2373	0.7666	0.879		100	100	100	100
		Food component/Plant	3-hydroxyindolin-2-one		1.06	<RT		0.7697	0.8801	n/a	n/a		88	89	88	56
			ergothioneine		0.99	1.26		0.9947	0.9987	0.0252	0.0717		100	100	100	100
		Sugar, sugar substitute, starch	erythritol		0.98	0.73		0.4707	0.6682	0.698	0.8386		100	100	100	100
	n/a	n/a	X - 10445		0.95	0.97		0.8126	0.9087	0.8482	0.9256		100	100	100	100
			X - 10457		0.97	0.86		0.6692	0.8248	0.0417	0.1089		100	100	100	100
			X - 11334		0.52	0.53		0.6451	0.8073	0.6701	0.8248		100	100	100	100
			X - 11569		<RT	0.95		n/a	n/a	0.6545	0.8139		63	89	100	100
			X - 11586		<RT	1.14		n/a	n/a	0.3231	0.5199		75	44	100	100
			X - 11591		0.69	1.06		0.0749	0.1737	0.7081	0.8452		100	100	100	100
			X - 11596		0.48	0.78		0.545	0.7323	0.351	0.5479		100	100	100	100
			X - 11611		0.65	1		0.0778	0.1799	0.8086	0.9058		100	100	100	100
			X - 11612		<RT	0.83		n/a	n/a	0.0928	0.207		38	33	100	100
			X - 11615		0.98	0.87		0.9138	0.9556	0.6215	0.7882		100	100	100	100
			X - 11616		0.82	1.06		0.185	0.3499	0.5335	0.7228		100	100	100	100
			X - 11624		1.01	0.89		0.9444	0.9739	0.7862	0.8907		100	100	100	100
			X - 11639		0.9	1.11		0.8569	0.93	0.387	0.5841		100	100	100	100
			X - 11715		0.6	0.97		0.1041	0.2251	0.605	0.7762		88	100	100	100
			X - 12104		0.7	0.94		0.4667	0.6634	0.9267	0.9634		100	100	100	100
			X - 12442		0.93	1.07		0.5905	0.7632	0.6147	0.7816		100	100	100	100
			X - 12524		1	0.95		0.9061	0.9531	0.6974	0.8384		100	100	100	100
			X - 12662		1.25	1.2		0.2193	0.3966	0.2563	0.4462		100	100	100	100
			X - 12666		0.95	0.92		0.3437	0.5418	0.0457	0.1172		100	100	100	100
			X - 12748		1.43	1.06		0.2948	0.4891	0.8673	0.9346		100	100	100	89
			X - 12855		1	0.85		0.7306	0.8621	0.1768	0.3366		100	100	100	100
			X - 12860		1.07	0.89		0.4932	0.6873	0.3739	0.5681		100	100	100	100
			X - 12983		1.25	1.08		0.2103	0.3855	0.8546	0.928		100	100	100	100
			X - 12992		1.03	1.07		0.6377	0.8006	0.3072	0.5013		100	100	100	100
			X - 13006		1.39	<RT		0.0944	0.2091	n/a	n/a		88	89	0	22
			X - 13462		1.09	1.04		0.3209	0.5174	0.524	0.7136		100	100	100	100
			X - 13482		<RT	1.28		n/a	n/a	0.1972	0.3681		63	89	100	100
			X - 14272		1.11	0.94		0.3058	0.5004	0.4901	0.685		100	100	100	100
			X - 15124		<RT	1.15		n/a	n/a	0.3485	0.5468		0	0	88	100
			X - 15220		<RT	0.91		n/a	n/a	0.6443	0.8068		0	0	100	89
			X - 15303		1.01	0.96		0.8998	0.9506	0.8741	0.9393		100	100	100	100
			X - 15346		1.07	1.27		0.5239	0.7136	0.2167	0.3941		88	100	75	100
			X - 15382		<RT	1.1		n/a	n/a	0.6687	0.8248		0	0	100	100
			X - 15458		1	1.03		0.9416	0.9714	0.7376	0.8642		100	100	100	100
			X - 15459		1.02	0.98		0.7622	0.8776	0.8832	0.9425		100	100	100	100
			X - 15545		0.69	0.98		0.0774	0.1791	0.6674	0.8243		100	89	100	100
			X - 15558		1.07	1		0.8592	0.9305	0.7465	0.8678		100	100	100	100
			X - 15562		1.02	0.97		0.9751	0.99	0.5945	0.7667		100	100	100	100
			X - 15563		1.01	0.98		0.8519	0.926	0.5689	0.7507		100	100	100	100
			X - 15594		<RT	1.15		n/a	n/a	0.44	0.6351		63	44	100	100
			X - 15689		1.35	1.25		0.5586	0.7411	0.6631	0.8197		88	100	88	100
			X - 16200		1.03	1.03		0.8064	0.9043	0.9549	0.9776		100	100	100	100
			X - 16252		1.03	1.24		0.8189	0.9139	0.1671	0.3222		100	100	100	100
			X - 16394		1.09	0.82		0.5745	0.7556	0.0742	0.1727		100	100	100	100
			X - 16439		1.18	1.13		0.131	0.2662	0.6457	0.8074		100	100	100	100
			X - 16626		1.31	1.24		0.4743	0.6724	0.7665	0.879		100	100	100	100
			X - 17115		0.98	1.09		0.9401	0.9709	0.2668	0.4587		100	100	100	100
			X - 17138		1.16	1.01		0.2833	0.4785	0.9341	0.9678		100	100	100	100
			X - 17299		1.06	0.99		0.3483	0.5468	0.9119	0.9556		100	100	100	100
			X - 18672		0.93	1.26		0.6511	0.8118	0.6954	0.8375		100	100	100	100
			X - 18739		1.52	<RT		0.1424	0.2847	n/a	n/a		100	100	0	0
			X - 19111		0.86	1.03		0.4129	0.6092	0.9854	0.9941		88	89	100	100
			X - 19380		0.95	1.01		0.4026	0.5995	0.8801	0.9415		100	100	100	100
			X - 19569		0.74	1		0.1101	0.2338	0.9466	0.9756		100	89	100	100
